# Supplementary material for: Associations of sclerostin with carotid artery atherosclerosis and all-cause mortality in Chinese patients undergoing maintenance hemodialysis
Source: BMC Nephrol. 2018 Oct 12;19:264. doi: 10.1186/s12882-018-1046-7 (PMC6186107; doi:10.1186/s12882-018-1046-7)
Supplement: Supplementary file 1 — Datasheet S1. Original dataset. (XLS 51 kb) [file 12882_2018_1046_MOESM1_ESM.xls]

## Sheet: Sheet1
Age: range 39-87, median 65	Sex: 50 males, 34 females	Weight (kg)	Hight (cm)	BMI (kg/m2)	SBP (mmHg)	DBP (mmHg)	CVD (1=Yes, 2= No)	Survival time (months)	status (0= Non-survival, 2= survival)	DN (1=Yes, 2= No)	DM (1=Yes, 2= No)	Plaque (1=Yes, 2= No)	Dialysis Vintage (months)	CIMT (mm)	sclerostin ( (pmol/L)	klotho (U/L)	PTH (pg/mL)	Hemoglobin (g/L)	Albumin (g/L)	LDL (mmmol/L)	ALP (U/L)	Calcium (mmmol/L)	Phosphate (mmmol/L)	CRP (mg/L)	TC (mmmol/L)	HDL (mmmol/L)	BUN (mmmol/L)	Creatinine (umol/L)	Uric (umol/L)	URR	KTV	CCB (1=USE, 0= No use)	ACEI/ARB (1=USE, 0= No use)	Calcitroil (1=USE, 0= No use)	calcium-based phosphate binders (1=USE, 0= No use)	Statin (1=USE, 0= No use)
		54.2	155	22.56	122	85	1	23.7	0	1	1	1	119.9	0.9	71.506	51.193	823	94	37	1.33	215	2.14	1.51	3.45	2.69	0.88	30.88	703	306	0.611	1.21	1	1	1	1	0
		52.5	170	18.17	125	60	1	16.6	0	1	1	1	123	1.2	64.22	154.45	620	128	40	1.55	660	1.76	1.66	3.38	3.17	0.95	22.15	833	392	0.631	1.26	1	1	1	1	0
		61.6	162	23.47	154	74	1	18.54	0	2	1	1	57.7	1.3	90	61.522	512	113	40	3.43	159	2.26	1.09	3.18	5.52	0.78	19.56	676	407	0.706	1.44	1	0	1	0	1
		61.6	162	23.47	200	120	1	53.01	0	2	2	1	41.9	1.3	138.77	23.521	591	96	42	1.85	79	2.18	1.77	3.18	3.95	1.39	25.57	939	366	0.596	1.05	1	1	1	1	0
		61.6	158	24.68	125	60	1	13.74	0	2	2	1	133.2	1.6	141.37	127.96	48	111	34	1.57	161	2.17	1.2	15.11	3.16	1.01	18.39	623	271	0.462	0.75	1	1	0	1	0
		39.1	154	16.49	138	60	1	14.03	0	2	2	1	43.8	1.6	67.968	73.335	427	70	34	1.81	178	1.99	1.21	16.49	3.22	0.84	26.63	655	401	0.795	1.89	1	0	1	1	0
		42.1	145	20.02	145	70	2	50.33	0	2	2	2	55.7	0.8	156.02	18.97	269	94	45	2.06	103	2.15	1.42	3.29	4.48	1.42	24.76	1161	466	0.797	1.96	1	0	0	0	0
		48.1	152	20.82	110	50	1	58.18	0	2	2	1	30	1.8	124.64	33.136	507	123	38	2.14	75	2.14	2.15	2.1	3.8	1.07	27.2	852	448	0.742	1.58	0	0	1	0	1
		68.8	166	24.97	210	95	1	24.82	0	1	1	1	39.6	1.5	186.5	43.354	152	99	40	1.75	104	2.3	1.19	5.19	3.56	0.98	22.41	730	281	0.598	1.02	1	0	0	0	1
		88.3	180	27.25	120	75	2	19	0	2	1	1	35.8	2	225.43	492.88	114	112	38	2.31	52	2.1	1.5	4.23	5.07	1.02	23.98	991	398	0.479	0.81	0	0	0	1	1
		57.4	165	21.08	155	74	2	23.01	0	1	1	1	27.2	1.8	206.13	21.775	650	83	42	2.22	117	1.93	2.65	16.99	3.81	0.8	28.72	665	302	0.698	1.5	1	1	1	0	1
		56.2	155	23.39	155	70	1	46.06	0	1	1	1	18.3	1.6	233.86	42.452	193	106	43	2.71	67	1.94	1.98	1.86	4.59	0.96	24.78	644	308	0.634	1.17	1	0	1	1	1
		55.2	162	21.03	130	65	1	12.59	0	1	1	1	11.7	2.5	239.73	38.95	191	121	38	2.27	85	2.19	1.76	2.45	4.74	1.49	22.66	616	398	0.446	0.67	1	0	0	0	0
		55.4	165	20.35	190	85	1	33.14	0	2	1	1	46.6	1.1	224.58	26.318	2381	100	42	2.75	262	2.18	1.9	1.71	4.51	0.94	24.51	861	402	0.712	1.48	1	0	0	0	0
		73.7	180	22.75	170	85	2	54.74	0	1	1	1	17.7	1.4	259.67	30.76	396	116	41	1.71	99	2.12	1.63	1.52	3.02	0.74	25.88	879	312	0.62	1.17	1	0	1	1	1
		58.8	162	22.41	158	77	2	18.77	0	1	1	1	27.4	1.3	167.39	28.033	723	92	39	2.19	116	1.82	2.01	4.8	3.84	0.83	26.39	784	369	0.645	1.27	1	0	0	1	0
		44.4	155	18.48	130	60	1	37.58	0	1	1	1	72.3	1.5	246.9	48.993	822	122	37	3.91	201	2.17	1.88	3.12	6.91	1.5	22.56	610	398	0.736	1.59	1	1	1	1	0
		76.4	166	27.73	170	70	1	13.64	0	1	1	1	50.6	2	181.09	25.007	264	140	39	1.47	139	2.14	1.42	1.51	2.98	0.92	26.21	661	296	0.604	1.16	1	1	0	1	1
		60	156	24.65	170	72	1	19.86	0	1	1	1	80.6	1.5	218.66	109.18	482	95	43	2.2	124	2.44	2.17	9.27	4.38	0.94	25.71	1050	309	0.7	1.46	1	0	1	1	0
		66.8	172	22.58	140	100	1	22.52	0	2	2	1	75.3	1.4	166.49	230.99	224	147	41	2.55	77	2.76	3.07	14.28	4.02	0.83	34.75	1433	459	0.584	1.05	1	0	1	0	0
		70.8	168	25.08	140	70	1	35.21	0	2	2	1	44.3	2.3	231.64	46.674	287	99	41	2.27	176	1.96	1.32	11.99	3.42	0.71	24.38	813	275	0.637	1.17	0	0	0	1	0
		56.5	155	23.52	160	80	1	46.65	0	2	2	1	103.8	1.2	233.8	49.399	587	121	42	2.84	103	2	2.14	2.17	4.79	0.99	22.38	815	327	0.763	1.72	1	0	0	0	0
		69.7	165	25.6	160	95	1	53.1	0	2	2	1	82.9	1.2	243.2	40.558	700	128	42	1.86	69	2.21	1.9	1.05	3.38	0.62	35.09	1257	416	0.638	1.23	1	0	1	1	0
		54.9	158	21.99	180	90	1	46.98	0	2	2	2	51.1	1.1	217.3	33.221	638	119	40	1.49	86	2.14	1.04	1.32	3.37	1.16	17.05	878	318	0.703	1.43	1	1	1	1	0
		63.1	178	19.91	130	80	2	13.35	0	2	2	1	133.3	1.8	254.67	42.482	2500	118	38	2.23	113	2.44	2.96	13.14	4.1	1.19	32.92	973	414	0.749	1.66	0	0	0	1	0
		68.8	172	23.26	170	80	1	11.5	0	2	2	1	55.5	1.7	242.04	26.649	271	107	40	1.69	73	1.68	2.15	1.51	3.45	1.11	37.81	1266	423	0.595	1.08	1	0	0	1	1
		81.8	157	33.19	140	76	1	60	0	2	2	1	51	1.4	257.91	39.96	317	127	41	1.98	82	2.28	1.88	2.15	4.14	1.48	22.74	983	310	0.667	1.29	0	0	0	1	0
		68.2	172	23.05	170	90	1	61	2	2	1	1	27.1	1.5	136.79	19.673	211	125	41	2.81	59	2.21	1.92	1.81	4.55	0.97	30.38	968	408	0.549	0.97	1	1	0	1	0
		73.1	169	25.59	148	76	1	61	2	2	1	1	74.4	0.9	107.31	51.94	1663	124	41	3.64	128	2.22	2.35	6.04	5.76	1.04	30.7	1211	355	0.664	1.3	1	0	0	1	0
		71	171.5	24.14	150	70	1	61	2	1	1	1	86.4	1.5	117.88	44.011	2500	130	41	1.69	235	2.13	1.74	10.02	3.06	0.77	21.45	995	333	0.618	1.15	0	0	0	0	1
		70.6	170	24.43	140	65	1	61	2	1	1	2	5.5	1.1	145.44	126.65	188	101	45	3.48	45	2.14	1.21	4.12	5.22	0.71	18.37	347	479	0.661	1.21	1	0	0	1	0
		66.9	160	26.13	160	85	1	61	2	2	1	1	83.1	2	87.934	75.792	935	100	40	1.77	113	2.29	1.72	6.89	3.8	0.7	30.37	903	460	0.586	1.13	1	0	1	1	0
		110.7	177	35.33	135	85	1	61	2	2	1	1	18.4	1.6	145.44	165.9	1160	119	42	1.42	69	2.12	3.18	9.45	2.95	0.65	32.37	1636	551	0.445	0.71	1	0	0	0	0
		60.2	163	22.66	170	70	1	61	2	1	1	1	11.2	1.3	132.36	28.928	112	130	38	3.35	66	1.92	1.78	1.64	5.14	0.91	20.01	635	389	0.604	1.12	1	1	1	1	0
		58	155	24.14	155	85	1	61	2	1	1	1	15.1	1.9	155.62	39.128	193	128	39	2.15	121	1.98	1.52	5.8	3.98	1.22	25.58	432	227	0.719	1.57	1	0	0	1	0
		62	163	23.34	150	80	1	61	2	1	1	1	42.6	1.9	146.5	54.323	146	125	41	2.76	85	2.45	1.75	15.3	5.19	1.15	18.35	940	312	0.73	1.55	1	1	1	1	0
		54.1	154	22.81	140	70	1	61	2	1	1	1	42.3	1.5	103.38	59.74	596	90	39	2.95	119	1.93	1.52	1.68	4.72	0.98	20.06	408	196	0.772	1.7	1	0	0	1	0
		64.8	166	23.52	140	70	1	61	2	2	2	1	22	1.6	91.028	81.39	124	132	44	2.61	66	2.28	1.48	2.42	4.59	1.25	18.48	585	351	0.612	1.05	1	0	0	1	1
		67.1	162	25.57	145	80	2	61	2	2	2	1	79.1	0.9	112.4	42.479	146	122	41	4.2	61	2.15	1.14	7.47	6.61	0.74	16.57	334	439	0.701	1.4	1	0	0	0	0
		65.9	168	23.35	135	85	2	61	2	2	2	2	94.3	0.9	152.34	44.014	1284	119	45	2.08	98	2.28	2.77	1.87	3.67	1.16	30.55	1394	610	0.605	1.15	1	1	1	1	0
		73.4	167.5	26.16	134	70	2	61	2	2	2	2	15	1.6	156.63	147.47	415	112	39	2.32	82	2.12	1.42	8.48	4.02	0.89	25.26	891	410	0.595	1.07	0	0	0	0	0
		87.7	179	27.37	170	95	2	61	2	2	2	1	172.5	1	121.63	22.806	2500	126	42	2.01	243	2.34	1.73	3.82	3.81	0.62	29.82	1359	453	0.597	1.07	1	1	1	0	0
		65.9	180	20.34	145	90	2	61	2	2	2	1	63.6	1.1	97.135	74.034	489	112	43	2.57	92	2.92	1.34	2.19	5.32	1.16	23.08	1174	427	0.653	1.27	1	1	1	1	0
		90.7	160	35.43	155	85	1	61	2	2	2	1	63.8	2.2	80.87	20.025	1538	126	38	2.08	149	2.19	1.71	14.75	2.08	0.81	26.93	850	335	0.798	1.91	1	0	1	1	0
		71.7	173	23.96	155	83	2	61	2	2	2	1	32.7	1.4	149.02	37.277	102	118	41	2.71	104	2.32	0.98	14	4.32	0.76	16.5	852	388	0.675	1.29	0	0	0	1	0
		68	172	22.99	130	80	2	61	2	2	2	2	7.4	0.6	139.86	352.44	632	113	44	1.69	325	2.22	1.6	1.19	3.17	0.58	23.6	829	407	0.633	1.17	1	0	1	0	0
		54	168	19.13	140	70	2	61	2	2	2	1	201	1.2	156.22	34.072	1482	88	38	1.74	229	2.34	1.43	2.44	3.33	0.72	24.93	821	457	0.633	1.23	1	0	1	1	0
		70.1	179	21.88	140	100	2	61	2	2	2	1	18.3	1.4	99.897	45.74	675	98	36	3.07	45	1.84	2.68	5.34	4.86	0.78	30.19	1239	389	0.52	0.9	1	0	1	1	0
		53.6	153	22.9	140	85	1	61	2	2	2	1	25.7	0.9	97.891	22.474	573	100	44	3.17	196	2.17	1.54	2.62	5.84	0.9	14.86	711	416	0.768	1.66	1	1	1	1	1
		57.9	158	23.19	142	78	1	61	2	2	2	1	47.3	1.1	158.84	30.222	733	130	40	1.47	79	2.28	2.5	0.01	3.24	1.05	36.01	1147	491	0.729	1.56	0	0	0	1	0
		48.9	159	19.34	145	83	2	61	2	2	2	2	15.9	0.9	142.88	119.69	298	129	38	2.4	77	2.14	1.19	1.06	4.17	1.21	19.31	721	355	0.703	1.34	1	0	1	0	0
		54	156	22.19	120	65	2	61	2	2	2	2	83.8	1.1	110.71	41.336	234	122	40	2.59	137	2.61	1.69	4.97	5.3	1.57	29.62	942	303	0.729	1.62	1	1	1	1	0
		64	161	24.69	170	90	2	61	2	2	2	2	57.5	1	126.01	31.082	469	100	43	2.06	115	2.55	1.9	1.5	4.12	1.05	34.48	1435	617	0.676	1.4	1	1	1	1	0
		70.8	156	29.09	125	80	2	61	2	2	2	1	86	1	121.86	34.896	677	119	41	1.75	72	2.22	2.18	1.34	3.87	1.36	25	973	384	0.654	1.24	0	0	1	1	0
		55.4	164	20.6	150	85	2	61	2	2	2	2	18.9	0.8	111.2	96.218	462	117	41	2.33	121	1.97	2.65	0.82	4.59	1.25	30.51	1344	397	0.551	0.99	0	0	1	1	0
		65.1	168	23.07	155	75	2	61	2	2	2	2	27.2	1.1	68.241	119.06	442	113	40	3.41	112	2.09	1.95	2.18	5.83	1.41	26.31	1227	562	0.568	1.01	1	0	1	1	1
		49.3	152	21.34	135	85	2	61	2	2	2	1	70.7	0.9	127.16	45.919	905	104	41	3.4	107	2.48	2.04	1.52	5.71	1.22	25.56	928	382	0.77	1.75	1	1	1	0	0
		62.4	149	28.11	150	85	2	61	2	2	2	1	162.3	0.9	33.486	28.723	2500	130	40	2.79	1745	2.03	1.75	4.22	4.69	0.86	32.81	861	365	0.734	1.58	1	1	1	1	1
		63.4	152	27.44	140	80	1	61	2	2	2	1	72.2	1.4	91.03	47.699	474	114	42	2.07	131	2.25	1.32	4.06	3.73	0.84	22.83	856	362	0.753	1.65	1	1	1	1	1
		46	155	19.15	170	100	2	61	2	2	2	2	7	0.8	82.715	28.378	340	115	41	2.35	58	1.89	2.84	3.58	3.97	1.1	24.52	991	536	0.753	1.75	1	0	0	0	0
		43	156	17.67	165	70	2	61	2	2	2	2	91.3	1.5	161.81	19.674	361	93	42	2.76	105	1.88	1.69	5.83	4.88	1.18	35.48	1156	525	0.775	1.84	1	0	1	1	0
		75.4	173	25.19	155	80	2	61	2	2	1	1	20.5	1.4	233.49	116.85	210	123	42	2.56	63	2	2.04	1.73	4.36	0.84	23.46	1059	335	0.662	1.23	1	0	1	1	0
		67.7	169	23.7	160	80	1	61	2	1	1	2	31.8	0.7	196.27	32.846	412	109	45	1.06	57	2.09	2.37	1.67	2.86	1.53	27.09	870	262	0.587	1.08	1	0	1	1	1
		74.8	177	23.88	130	70	2	61	2	1	1	1	63.2	1.6	254.86	29.757	419	112	44	2.13	93	1.84	2.14	8.78	3.91	0.99	23.5	1018	421	0.66	1.36	1	1	0	1	0
		70	158	28.04	140	55	1	61	2	1	1	1	129.7	1.5	260.66	26.756	220	110	43	1.93	99	2.24	0.94	4.54	3.62	0.83	25.76	848	412	0.702	1.45	1	0	0	1	1
		55.4	165	20.35	140	70	1	61	2	2	2	1	141.3	1.4	220.98	38.632	174	113	39	2.03	99	2.12	0.89	1.21	4.03	1.19	26.23	1075	375	0.589	1.11	1	1	1	1	0
		73.8	174	24.38	153	80	2	61	2	2	2	1	10.7	0.9	202.07	20.374	132	66	40	1.43	185	2.19	1.52	3.56	4.53	2.03	25.99	395	444	0.551	0.8	1	1	1	1	0
		65.9	172	22.27	165	85	2	61	2	2	2	1	47.9	1.8	199.12	17.899	1450	89	43	2.05	163	2.39	2.18	1.97	4.35	1.38	29.83	1150	334	0.619	1.19	1	1	0	1	0
		79.2	177	25.28	160	75	2	61	2	2	2	1	96.9	1.6	253.51	22.806	576	109	41	2.56	66	2.09	1.63	12.03	4.26	0.76	26.27	1101	351	0.525	0.92	1	0	0	1	1
		57.6	170	19.93	150	80	2	61	2	2	2	1	191.7	1	262.44	23.172	893	138	42	1.09	174	2.72	0.79	0.92	2.71	0.84	25.28	1168	420	0.647	1.24	1	0	1	0	0
		68.2	168	24.16	160	82	2	61	2	2	2	1	44.7	1.3	262.13	58.599	606	117	38	2.96	106	1.98	1.32	5.71	5.27	0.86	13.25	692	280	0.838	2.1	1	0	0	0	0
		65.5	161	25.27	151	84	2	61	2	2	2	1	70.1	2.1	171.61	75.783	1016	106	39	1.88	99	2.36	2.55	18.23	3.49	0.56	17.74	1217	454	0.545	0.97	1	1	1	1	0
		59.6	155	24.81	160	85	1	61	2	2	2	1	90.5	1.4	249.73	28.033	192	98	44	1.42	115	2.51	1.09	1.36	3.11	1.16	25.6	1044	324	0.719	1.55	0	1	1	1	1
		62.3	158	24.96	145	85	1	61	2	2	2	1	183.1	1.3	254.67	22.363	1609	131	43	1.41	91	2.25	2.17	3.23	2.79	0.88	30.29	1063	486	0.595	1.13	1	1	1	1	1
		58.8	163	22.13	135	85	2	61	2	2	2	1	205.2	1.4	236.6	31.512	610	128	42	1.69	96	2.38	1.71	2	3.94	1.47	25.64	798	295	0.65	1.25	1	0	0	0	0
		56.5	155	23.52	150	85	2	61	2	2	2	1	68.8	1	167.83	20.138	620	114	40	3.58	125	2.36	2.48	16.13	5.62	0.79	22.76	925	288	0.64	1.2	1	0	0	1	0
		45.3	145	21.55	134	82	2	61	2	2	2	1	65.6	0.8	162.21	82.86	356	118	40	2.44	74	2.67	2.19	1.42	4.65	1.26	32.04	1069	478	0.775	1.78	1	1	0	1	0
		55	160	21.48	120	80	2	61	2	2	2	1	107.2	1	162.8	41.209	1264	111	42	2.32	97	2.17	1.93	2.85	4.47	1.22	34.39	939	393	0.687	1.37	0	0	1	1	0
		57.6	165	21.16	105	70	1	61	2	2	2	2	60.3	1.4	251.9	69.08	918	112	42	2.6	103	2.31	2.32	7.17	4.82	1.13	29.12	1013	478	0.751	1.65	0	0	1	1	0
		51.2	157	20.77	155	80	2	61	2	2	2	1	133.3	1.3	187.52	84.117	404	115	41	2.5	75	2.28	1.37	7.37	4.82	1.46	26.17	811	290	0.76	1.77	1	1	1	1	0
		71.1	163	26.76	135	75	2	61	2	2	2	1	61.4	0.9	168.97	354.27	653	126	41	3.03	73	2.36	2.4	1.27	4.58	0.86	25.41	873	578	0.687	1.38	1	1	1	1	0
		53.8	150	23.91	120	70	1	61	2	2	2	1	23.9	1.7	200.22	42.865	253	120	40	1.97	81	2.43	1.34	1.15	3.93	1.12	35.89	655	490	0.611	1.13	1	0	0	1	0
		59.1	149	26.62	134	90	2	61	2	2	2	2	66.8	1.3	208.18	39.78	363	108	40	2.88	37	2.25	1.74	1.1	4.74	0.76	22.5	1221	484	0.576	1.06	1	1	1	1	0
		52.1	153	22.26	150	84	1	61	2	2	2	1	71.7	1.3	216.54	21.03	590	114	40	2.64	203	2.13	1.5	1.21	4.59	1	24.41	1005	436	0.72	1.5	1	0	1	1	0
